# Supplementary material for: Panobinostat Synergizes with Chemotherapeutic Agents and Improves Efficacy of Standard-of-Care Chemotherapy Combinations in Ewing Sarcoma Cells
Source: Cancers (Basel). 2024 Oct 23;16(21):3565. doi: 10.3390/cancers16213565 (PMC11545275; doi:10.3390/cancers16213565)
Supplement: Supplementary file 1 [file cancers-16-03565-s001.zip]

Archive with 2 entries (2 files):
- Figure S4. original-images.pdf
- Figures S1-S3.pdf
